# Supplementary material for: Temporal Expression Dynamics of Plant Biomass-Degrading Enzymes by a Synthetic Bacterial Consortium Growing on Sugarcane Bagasse
Source: Front Microbiol. 2018 Feb 26;9:299. doi: 10.3389/fmicb.2018.00299 (PMC5834485; doi:10.3389/fmicb.2018.00299)
Supplement: Supplementary file 2 [file Table_1.XLS]

## Sheet: Sheet1
		Scb12			Scb48			Scb96			Scb192
Type of enzymes	CAZy Family	Scb12_a	Scb12_b	Scb12_c	Scb48_a	Scb48_b	Scb48_c	Scb96_a	Scb96_b	Scb96_c	Scb192_a	Scb192_b	Scb192_c
LPMOs	AA10	66.583	14.137	10.741	71.39	104.017	50.297	27.845	22.507	18.756	11.606	36.986	16.967
Endo-glucanse	GH5	191.409	120.832	127.867	193.097	151.259	133.702	89.455	81.789	44.409	87.072	101.466	114.741
Endo-glucanse	GH9	55.541	204.473	98.727	161.459	188.917	139.981	115.258	52.233	44.57	48.027	70.507	55.867
Xyloglucanase/Endo-glucanse	GH16	678.13	1729.57	937.02	51.573	51.341	23.053	43.369	23.119	18.275	51.667	64.822	61.686
Exo-glucanase	GH6	4.665	22.452	6.638	100.854	96.74	92.494	57.001	30.102	26.57	27.259	61.584	29.137
Exo-glucanase	GH48	3.599	12.407	1.706	54.719	64.898	42.863	40.819	22.938	13.065	21.442	30.161	11.952
Beta-glucosidase/galactosidase	GH1	85.436	1.944	20.191	0	0	0.232	0.266	0	0	0.269	0.725	1.461
Beta-glucosidase/xylosidase	GH3	235.928	257.094	159.349	245.312	269.477	195.866	150.755	88.101	62.686	112.037	127.44	149.68
Endo-xylanase	GH10	739.222	1244.77	1032.15	336.442	342.468	338.079	176.42	92.462	66.396	58.701	120.771	101.894
Endo-xylanase	GH11	145.873	400.225	166.08	493.744	391.06	433.18	227.507	89.859	95.704	70.676	153.218	66.408
Glucuronoarabino-endoxylanase	GH30	31.748	16.71	19.915	44.871	28.995	20.675	18.467	33.819	7.57	19.339	51.634	17.861
Alpha-arabinofuranosidase/Beta-xylosidase	GH43	154.428	355.209	270.724	413.941	468.736	359.818	297.564	170.902	139.742	148.728	187.366	187.656
Alpha-arabinofuranosidase	GH51	43.076	81.396	57.316	19.58	29.83	17.051	9.206	7.775	9.298	2.537	10.205	8.011
Alpha-glucuronidase	GH67	36.981	46.966	48.94	24.943	29.736	29.679	23.575	19.061	12.23	13.684	11.736	25.316
Acetyl xylan esterase	CE3	191.741	123.182	110.845	118.434	118.152	114.611	157.791	93.671	81.88	138.885	179.47	198.389
Xylanase	GH8	129.385	92.428	102.55	21.533	19.683	30.095	22.653	15.308	6.94	25.348	17.258	19.727
Xylo-endoglucanase	GH74	122.014	75.886	73.054	70.834	80.583	61.667	59.718	32.258	22.275	21.826	41.943	28.772
Alpha-xylosidase/glucosidase	GH31	61.844	49.333	164.459	46.699	25.116	34.044	9.452	33.754	17.42	15.464	27.316	19.362
Alpha-fucosidase	GH29	32.735	31.974	88.901	5.233	10.766	10.506	11.317	9.855	6.289	20.227	20.325	27.864
Beta-endomannase	GH26	18.168	30.275	17.658	18.825	8.598	14.776	0	12.298	2.799	2.935	14.198	0
Xyloglucanase	GH44	0	12.526	0	16.458	15.072	13.908	20.926	8.562	6.212	3.684	19.777	15.037
Beta-galactosidase/mannosidase	GH2	79.572	67.78	53.615	57.787	54.373	47.477	34.444	21.75	20.076	11.762	30.586	38.586
Beta-galactosidase	GH35	112.512	26.098	4.592	60.109	16.081	0.406	13.629	0.138	0.042	0.215	1.82	1.29
Alpha-mannosidase	GH92	4.061	7.651	7.994	14.093	8.565	10.15	15.094	7.969	10.736	24.8	25.418	37.154
Catalase-peroxidase	AA2	83.673	176.733	91.489	75.153	106.258	67.494	138.913	86.215	81.228	100.181	98.662	155.362
1,4-benzoquinone reductase	AA6	23.772	97.91	98.821	55.565	30.287	18.387	50.13	32.805	22.358	77.827	23.995	91.365
Alpha-glucosidase/amylase	GH13	295.642	182.132	129.088	70.844	87.002	56.506	203.342	151.033	103.9	189.329	280.231	274.569
Polygalacturonase	GH28	1.028	16.561	5.86	114.717	123.973	111.179	67.097	36.841	36.999	32.077	34.7	40.928
Rhamnogalacturonan acetylesterase	CE12	13.465	36.7	23.614	31.981	38.189	27.147	56.702	62.793	34.09	64.966	99.415	104.428
Pectate lyase	PL10	0	33.382	23.539	118.009	105.942	67.644	38.007	21.088	10.31	11.746	19.019	20.267
