# Supplementary material for: Temporal Expression Dynamics of Plant Biomass-Degrading Enzymes by a Synthetic Bacterial Consortium Growing on Sugarcane Bagasse
Source: Front Microbiol. 2018 Feb 26;9:299. doi: 10.3389/fmicb.2018.00299 (PMC5834485; doi:10.3389/fmicb.2018.00299)
Supplement: Supplementary file 3 [file Table_2.XLS]

## Sheet: Hoja1
		TMM-Normalized TPM
Transcript ID	CAZy family (associated CBMs)	Scb12_a	Scb12_b	Scb12_c	SCB_12_Average	SCB_12_SD	Scb48_a	Scb48_b	Scb48_c	SCB_48_Average	SCB_48_SD	Scb96_a	Scb96_b	Scb96_c	SCB_96_Average	SCB_96_SD	Scb192_a	Scb192_b	Scb192_c	SCB_192_Average	SCB_192_SD	# aminoacids	Best BlastP Hit [Taxa]	Total Score	Query Coverage	Evalue	Identity	Accesion Number
1	AA10	50.193	0	0	16.731	23.6612	0	0	0	0	0	0	0	0	0	0	0	0	0	0	0	129	cellulose-binding protein [Stenotrophomonas maltophilia]	272	1	3e-89	1	WP_057501017.1
2	AA10 (CBM5-CBM3)	0	3.371	0	1.12367	1.5891	57.839	51.267	50.297	53.1343	3.35019	24.037	14.216	11.256	16.503	5.46268	11.606	36.986	16.967	21.853	10.9222	802	putative lytic polysaccharide monooxygenase [Paenibacillus curdlanolyticus]	1110	0.98	0.0	0.84	AIY28331.1
3	GH5	18.334	58.201	27.788	34.7743	17.0088	20.955	19.988	18.084	19.6757	1.19271	8.574	5.604	3.573	5.917	2.05361	3.045	0	8.884	3.97633	3.68618	268	mannanase [Brevundimonas sp. LM2]	364	0.96	4e-122	0.69	WP_077355347.1
4	GH5	16.086	31.823	31.68	26.5297	7.38502	31.029	9.968	5.802	15.5997	11.042	0	12.222	0	4.074	5.76151	3.783	0	0	1.261	1.78332	188	glycosyl hydrolase family 5 [Brevundimonas sp. EAKA]	308	1	2e-102	0.74	WP_035306800.1
5	GH5 (CBM11-CBM3)	0	4.563	9.402	4.655	3.8389	34.503	33.708	39.691	35.9673	2.65296	12.349	11.679	7.127	10.385	2.31994	6.897	6.956	11.708	8.52033	2.25415	714	Cel5A [Paenibacillus curdlanolyticus]	1139	1	0.0	0.78	AKP16689.1
6	GH5 (CBM6)	9.605	0	8.125	5.91	4.22245	10.519	3.613	6.929	7.02033	2.8201	6.104	6.161	8.512	6.92567	1.12195	32.662	37.916	56.44	42.3393	10.1988	547	Aryl-phospho-beta-D-glucosidase BglC, GH1 family [Chryseobacterium wanjuense]	999	0.97	0.0	0.92	SEW07663.1
7	GH5 (CBM17)	7.046	0	1.999	3.015	2.96487	29.304	37.141	21.884	29.443	6.22942	32.56	18.163	9.39	20.0377	9.55154	20.035	20.841	17.569	19.4817	1.39191	711	endoglucanase [Clostridium sp. BNL1100]	929	0.96	0.0	0.65	WP_014312969.1
8	GH9	20.931	55.392	38.785	38.3693	14.0717	9.327	12.177	4.245	8.583	3.28068	5.957	2.931	2.764	3.884	1.46742	4.256	8.271	4.816	5.781	1.77548	904	glycoside hydrolase [Cohnella panacarvi]	1451	0.91	0.0	0.85	WP_027084553.1
9	GH9 (CBM3)	1.365	23.802	6.025	10.3973	9.66756	40.22	41.865	47.498	43.1943	3.11637	28.175	4.836	0.002	11.0043	12.3008	0	12.125	12.202	8.109	5.73402	783	Cel9A [Paenibacillus curdlanolyticus]	1575	0.99	0.0	0.9	AND99925.1
10	GH16	551.18	1448.18	775.121	924.827	381.192	31.718	19.05	6.963	19.2437	10.1071	30.537	16.114	10.733	19.128	8.36113	8.431	25.094	13.407	15.644	6.98413	241	1,3-1,4-endoglucanase [Paenibacillus sp. f-40]	396	1	3e-138	0.78	ABD94065.1
11	GH6 (CBM3)	0	3.371	0	1.12367	1.5891	57.839	51.267	50.297	53.1343	3.35019	24.037	14.216	11.256	16.503	5.46268	11.606	36.986	16.967	21.853	10.9222	880	1, 4-beta cellobiohydrolase [Paenibacillus curdlanolyticus YK9]	1344	1	0.0	0.82	EFM08880.1
12	GH6 (CBM3)	2.97	14.921	2.144	6.67833	5.83819	37.718	45.473	28.561	37.2507	6.9122	29.79	11.358	13.675	18.2743	8.19756	10.481	24.598	12.17	15.7497	6.2946	880	exoglucanase [Paenibacillus curdlanolyticus]	1344	1	0.0	0.82	WP_083814245.1
13	GH48	3.599	12.407	1.706	5.904	4.6628	54.719	64.898	42.863	54.16	9.00443	40.819	22.938	13.065	25.6073	11.4867	21.442	30.161	11.952	21.185	7.43601	567	cellulose 1,4-beta-cellobiosidase [Paenibacillus curdlanolyticus]	973	0.99	0.0	0.83	WP_006040329.1
14	GH1	58.198	0	0	19.3993	27.4348	0	0	0	0	0	0	0	0	0	0	0	0	0	0	0	155	beta-glucosidase [Bradyrhizobium sp. ARR65]	260	1	1e-82	0.78	WP_024511027.1
15	GH3	6.007	9.513	6.369	7.29633	1.57437	77.772	117.643	88.325	94.58	16.8675	27.16	9.655	11.309	16.0413	7.89103	18.559	15.636	19.627	17.9407	1.68696	587	beta-glucosidase [Brevundimonas sp. DS20]	917	0.97	0.0	0.81	WP_054766856.1
16	GH3	2.042	14.809	11.643	9.498	5.42831	6.703	7.054	3.982	5.913	1.37292	28.181	23.114	11.818	21.0377	6.83961	21.044	17.607	28.585	22.412	4.58495	776	beta-glucosidase [Chryseobacterium takakiae]	1586	1	0.0	0.99	WP_072884046.1
17	GH10 (CBM4-CBM9)	221.225	296.033	268.706	261.988	30.9075	13.093	23.6	18.375	18.356	4.28949	8.877	8.282	1.56	6.23967	3.31793	5.209	0	1.312	2.17367	2.21213	1297	endo-1,4-beta-xylanase [Paenibacillus curdlanolyticus]	1769	0.96	0.0	0.67	WP_006040335.1
18	GH10 (CBM4-CBM9)	257.069	473.955	406.834	379.286	90.6607	50.038	47.446	41.29	46.258	3.66882	24.965	11.444	14.108	16.839	5.84797	15.854	28.416	14.08	19.45	6.38115	910	endo-1,4-beta-xylanase [Paenibacillus curdlanolyticus]	1427	0.98	0.0	0.76	WP_006040335.1
19	GH11	94.034	301.327	110.764	168.708	94.024	158.345	145.248	135.865	146.486	9.21908	55.72	33.397	26.987	38.7013	12.3153	17.253	47.549	15.334	26.712	14.7548	212	endo-1,4-beta-xylanase [Paenibacillus catalpae]	359	1	1e-124	0.85	SFE20206.1
20	GH11 (CBM6)	51.839	98.898	55.316	68.6843	21.4114	335.399	245.812	297.315	292.842	36.7102	171.787	56.462	68.717	98.9887	51.7188	53.423	105.669	51.074	70.0553	25.2009	368	xylanase [Paenibacillus curdlanolyticus]	597	1	0.0	0.85	ADB54799.1
21	GH30	5.404	6.269	1.104	4.259	2.2587	16.043	10.671	14.493	13.7357	2.25754	7.328	2.085	1.376	3.59633	2.65451	3.885	6.969	8.153	6.33567	1.79903	906	glucuronoarabinoxylan endo-1,4-beta-xylanase [Chryseobacterium taeanense]	1466	1	0.0	0.77	SDH80876.1
22	GH43	43.69	68.121	76.111	62.6407	13.7914	91.147	110.834	78.552	93.511	13.2847	51.971	22.211	36.843	37.0083	12.15	28.697	27.383	27.334	27.8047	0.631292	332	Exo-beta-xylosidase,endo-xylanase,alpha-L-arabinofuranosidase [Paenibacillus curdlanolyticus]	602	1	0.0	0.86	AIU98619.1
23	GH43 (CBM6-CBM36)	4.178	59.884	13.831	25.9643	24.3064	110.501	131.967	80.034	107.501	21.3074	68.767	36.652	20.417	41.9453	20.0905	38.957	62.93	39.061	46.9827	11.2765	676	putative arabinofuranohydrolase [Paenibacillus curdlanolyticus]	1127	0.94	0.0	0.85	AIY28330.1
24	GH51	27.586	67.817	47.194	47.5323	16.426	7.553	18.528	7.601	11.2273	5.16239	5.367	3.158	4.364	4.29633	0.903089	0.906	3.241	1.232	1.793	1.0325	501	alpha-N-arabinofuranosidase [Paenibacillus amylolyticus]	877	0.99	0.0	0.8	WP_062832966.1
25	GH67	21.451	17.423	23	20.6247	2.35058	7.96	8.183	8.39	8.17767	0.175587	12.466	7.863	4.439	8.256	3.28877	8.062	3.772	18.085	9.973	5.99747	673	alpha-glucuronidase [Chryseobacterium sp. CCH4-E10]	1334	1	0.0	0.94	WP_066439804.1
26	GH67	15.53	29.543	25.94	23.671	5.94151	16.983	21.553	21.289	19.9417	2.09487	11.109	11.198	7.791	10.0327	1.58551	5.622	7.964	7.231	6.939	0.978158	691	alpha-glucuronidase [Paenibacillus curdlanolyticus]	1332	1	0.0	0.91	AIW62944.1
27	CE3	9.222	10.434	11.843	10.4997	1.07103	14.628	12.744	12.962	13.4447	0.841463	45.459	23.878	19.302	29.5463	11.406	54.037	72.676	78.549	68.4207	10.4496	217	G-D-S-L family lipolytic protein [Chryseobacterium takakiae]	400	1	9e-141	0.94	WP_072884661.1
28	GH8	86.455	92.428	102.55	93.811	6.64313	21.533	19.683	30.095	23.7703	4.53554	22.653	15.308	6.94	14.967	6.41934	25.348	17.258	19.727	20.7777	3.38526	384	xylanase [Paenibacillus sp. FSL H8-0548]	586	0.99	0.0	0.71	WP_076334853.1
29	GH74	86.663	0	24.681	37.1147	36.4561	0	0	0	0	0	0	0	0	0	0	0	0	0	0	0	135	BNR/Asp-box repeat-containing protein [Caulobacter sp. UNC279MFTsu5.1]	207	1	2e-60	0.69	SFK15949.
30	GH74	17.399	9.362	22.057	16.2727	5.24355	23.264	17.607	18.106	19.659	2.55725	15.74	13.552	8.177	12.4897	3.17765	9.737	19.84	16.231	15.2693	4.18021	271	hypothetical protein [Paenibacillus sp. URHA0014]	159	0.66	4e-44	0.43	WP_028554685.1
31	GH31	0	0	69.088	23.0293	32.5684	0	0	0	0	0	0	0	0	0	0	0	0	0	0	0	175	alpha-glucosidase [Sphingomonas sp. NFR15]	218	0.98	2e-63	0.6	SDA24598.1
32	GH31	14.148	17.892	17.807	16.6157	1.74525	6.081	0	17.994	8.025	7.47352	4.825	21.477	14.034	13.4453	6.81088	0	25.315	6.633	10.6493	10.7179	209	alpha-glucosidase [Paenibacillus curdlanolyticus]	314	0.84	2e-99	0.81	WP_006039005.1
33	GH29	0	16.124	52.185	22.7697	21.8165	0	0	0	0	0	0	0	0	0	0	0	0	0	0	0	156	glycoside hydrolase family 29 (alpha-l-fucosidase) [Asticcacaulis excentricus]	221	1	1e-65	0.67	WP_013480192.1
34	GH29	0	13.518	0	4.506	6.37245	5.139	0	10.506	5.215	4.28939	8.584	9.762	6.135	8.16033	1.51072	17.382	19.337	23.757	20.1587	2.66665	281	alpha-L-fucosidase [Chryseobacterium takakiae]	559	0.99	0.0	0.95	WP_072884191.1
35	GH26	9.537	23.977	17.658	17.0573	5.91039	6.972	1.988	7.257	5.40567	2.41945	0	1.68	2.799	1.493	1.15031	2.935	5.24	0	2.725	2.14437	368	beta-mannanase [Paenibacillus curdlanolyticus]	681	1	0.0	0.86	AMY96565.1
36	GH44	0	12.526	0	4.17533	5.90481	16.458	15.072	13.908	15.146	1.04235	20.926	8.562	6.212	11.9	6.45405	3.684	19.777	15.037	12.8327	6.75231	529	beta-mannosidase [Paenibacillus macerans]	727	0.99	0.0	0.63	OMG47629.1
37	GH2	7.713	37.441	12.43	19.1947	13.045	8.126	11.671	9.883	9.89333	1.44726	8.73	4.416	1.15	4.76533	3.10437	2.345	6.707	6.362	5.138	1.97997	1159	beta-galactosidase [Paenibacillus catalpae]	1747	0.99	0.0	0.7	SFF07658.1
38	GH2	6.574	18.206	15.864	13.548	5.0232	27.287	32.519	25.93	28.5787	2.84078	15.685	10.676	8.694	11.685	2.94189	8.169	15.773	18.894	14.2787	4.50416	686	beta-galactosidase [Paenibacillus sp. JDR-2]	1055	1	0.0	0.7	WP_041613502.1
39	GH35	79.403	23.656	0	34.353	33.2869	60.067	15.97	0	25.3457	25.4026	13.331	0	0	4.44367	6.28429	0	0	0	0	0	127	Beta-galactosidase [Brevundimonas sp. SH203]	213	0.99	4e-64	0.87	GAW42292.1
40	GH92	1.563	4.952	4.426	3.647	1.48917	2.566	4.903	3.634	3.701	0.955252	4.251	1.676	2.081	2.66933	1.13056	9.324	19.267	18.526	15.7057	4.52265	552	alpha-mannosidase [Chryseobacterium sp. CCH4-E10]	1119	1	0.0	0.96	WP_066439134.1
41	AA2	49.12	105.586	52.818	69.1747	25.7909	47.85	67.693	42.897	52.8133	10.7141	39.05	18.05	14.385	23.8283	10.8668	15.373	13.776	20.888	16.679	3.04679	735	catalase-peroxidase [Paenibacillus sp. BC26]	1238	0.98	0.0	0.85	SFT23753.1
42	AA2	7.491	38.202	18.534	21.409	12.7015	17.431	19.961	18.585	18.659	1.03419	56.095	48.073	45.649	49.939	4.46402	48.182	44.66	83.095	58.6457	17.348	378	catalase-peroxidase [alpha proteobacterium BAL199]	611	0.99	0.0	0.72	WP_040744935.1
43	AA2	27.062	32.945	20.137	26.7147	5.23461	9.872	18.604	6.012	11.496	5.26736	43.768	20.092	21.194	28.3513	10.9105	36.626	40.226	51.379	42.7437	6.28048	758	catalase/peroxidase HPI [Chryseobacterium takakiae]	1459	1	0.0	0.95	WP_072885077.1
44	AA6	0	54.531	35.461	29.9973	22.5949	20.799	0	0	6.933	9.80474	0	0	0	0	0	39.176	0	28.938	22.7047	16.5898	115	NAD(P)H:quinone oxidoreductase [Brevundimonas sp. DS20]	212	0.95	4e-68	0.95	WP_054765900.1
45	AA6	5.121	7.305	13.902	8.776	3.73268	8.44	12.763	3.813	8.33867	3.65452	23.522	21.282	13.396	19.4	4.34284	9.526	0	19.545	9.69033	7.98006	187	arsenic resistance protein ArsH [Paenibacillus curdlanolyticus]	261	0.96	2e-86	0.72	WP_006038782.1
46	GH13	5.941	13.332	8.45	9.241	3.06877	9.101	14.174	9.25	10.8417	2.3571	68.313	47.317	26.422	47.3507	17.1019	57.718	61.482	71.023	63.4077	5.59982	476	alpha-amylase [Chryseobacterium takakiae]	944	1	0.0	0.96	WP_072885074.1
47	GH28	1.028	16.561	5.86	7.81633	6.49045	112.468	122.016	102.622	112.369	7.91788	59.066	26.592	32.029	39.229	14.2014	26.835	29.542	40.928	32.435	6.10629	208	exo-poly-alpha-D-galacturonosidase [Brevundimonas sp. DS20]	393	0.99	5e-134	0.91	WP_054765014.1
48	CE12	13.465	36.7	23.614	24.593	9.51088	8.499	13.659	12.924	11.694	2.27905	56.702	29.023	27.198	37.641	13.4987	49.808	50.176	64.436	54.8067	6.81062	514	G-D-S-L family lipolytic protein [Chryseobacterium takakiae]	1014	1	0.0	0.98	WP_072884405.1
49	CE12	0	0	0	0	0	23.482	24.53	0	16.004	11.3246	0	15.382	0	5.12733	7.25114	0	35.906	34.808	23.5713	16.6735	109	rhamnogalacturonan acetylesterase [Chryseobacterium takakiae]	223	0.99	8e-72	0.98	WP_072886226.1
50	PL10	0	3.578	3.243	2.27367	1.61353	111.398	99.895	63.938	91.7437	20.2146	33.617	17.234	8.176	19.6757	10.5288	10.635	19.019	20.267	16.6403	4.27687	274	pectate lyase, PelA/Pel-15E family [Brevundimonas sp. 374]	512	0.98	2e-180	0.91	SDQ10992.1
